# Supplementary material for: The Fur regulon in anaerobically grown Salmonella enterica sv. Typhimurium: identification of new Fur targets
Source: BMC Microbiol. 2011 Oct 21;11:236. doi: 10.1186/1471-2180-11-236 (PMC3212961; doi:10.1186/1471-2180-11-236)
Supplement: Additional file 2 — Table S2. Fur Regulated Genes. This file contains the genes that were differentially expressed between 14028s and Δfur under anaerobic conditions. [file 1471-2180-11-236-S2.XLS]

## Sheet: Expression Data
Table S2. Fur Regulated Genes
GENEa	Categoryb	Namec	t Valued	DFe	Prob tf	Ratiog	Strandh	Starti	Endj	Sequencek	Weightl	Prob Mm	Prob Bn	P valueo	ln(P)p	Sigq
PSLT023		repA2	9.40086	8.4561	9.21752e-06	2.76678
PSLT024		PSLT024	6.69658	8.91174	9.30854e-05	2.58204
PSLT042		PSLT042	3.75488	8.46852	0.00504045	2.65997
PSLT045		rlgA	7.67609	6.20022	0.000217956	2.7696	D	-323	-306	AAAATTAAAATCGTTGGC	7.7	8.1e-08	3.8e-11	5.7e-05	-9.78	4.247
PSLT046		PSLT046	7.75058	5.02541	0.000558683	6.47397
PSLT103		traT	6.42964	5.12161	0.00123522	3.75014
R460035			3.13265	3.31948	0.0452888	2.7397
STM0041	G	STM0041	2.90039	5.11617	0.0328735	3.87103
STM0046	J	ileS	3.7636	5.25564	0.0119564	2.6766
STM0134	M	lpxC	3.12773	5.29993	0.0240568	3.08599
STM0141	F	guaC	7.68426	7.4068	8.78161e-05	2.76701
STM0202	H	hemL	8.38533	5.92557	0.000167232	2.81309
STM0215	J	map	5.85855	6.29054	0.000922842	2.6052	R	-151	-134	AAATTGAGAATCATTCTG	8	1.1e-07	3.9e-11	4.3e-05	-10.051	4.365
STM0216	J	rpsB	3.69445	5.1776	0.0132271	3.99785	D	-419	-402	AAATTGAGAATCATTCTG	8	1.1e-07	3.9e-11	4.3e-05	-10.051	4.365
STM0226	M	lpxD	2.84925	6.58507	0.0263875	2.67116
STM0260	M	dniR	6.35515	5.62906	0.000911968	3.0556
STM0406	U	yajC	8.01286	9.89153	1.24083e-05	3.22214	D	-342	-325	GTAATGCAAAGCATAAAA	7.6	6.3e-08	3.7e-11	6.2e-05	-9.69	4.208
STM0413	M	tsx	-3.089	5.10058	0.0264837	-6.26205
STM0415	K	nrdR	8.76306	8.47149	1.56968e-05	2.51913	R	-355	-338	GAAACGGTAAAAATTACC	7.9	7.5e-08	2.8e-11	4.7e-05	-9.96	4.326
STM0418	K	nusB	6.91723	8.6269	8.52198e-05	2.53493
STM0439	H	cyoE	3.01807	7.53916	0.0177993	3.05486	R	-446	-429	CAAATCCAAATCACATCC	7.1	2.6e-08	2e-11	9.5e-05	-9.257	4.02
STM0440	C	cyoD	7.51911	5.06362	0.000622755	7.05954	R	-105	-88	CAAATCCAAATCACATCC	7.1	2.6e-08	2e-11	9.5e-05	-9.257	4.02
STM0441	C	cyoC	3.34475	6.11446	0.0150863	4.12079
STM0442	C	cyoB	6.96209	5.08447	0.000877843	8.18088	D	-312	-295	CAAAAGCGAAGCAGTCTC	7.8	2.6e-08	1.1e-11	5.2e-05	-9.869	4.286
STM0443	C	cyoA	5.58482	5.41442	0.00196466	3.21888	R	-403	-386	AAATTACCAATAATTTCC	7.4	9.2e-08	5.1e-11	7.4e-05	-9.515	4.132
STM0447	O	tig	3.67189	5.26634	0.0131473	2.62413
STM0449	O	clpX	4.86876	5.13517	0.00428024	2.87102
STM0543	-	fimA	10.6673	6.68212	1.93416e-05	4.16226
STM0585	P	fepA	3.94405	5.00825	0.0108799	10.7101	R	-177	-160	CAAATGCAAATAGTTATC	12.5	9.8e-06	3.8e-11	2.5e-07	-15.204	6.603
STM0586	P	fes	7.52816	5.01983	0.000643435	39.7824	D	-131	-114	CAAATGCAAATAGTTATC	12.5	9.8e-06	3.8e-11	2.5e-07	-15.204	6.603
STM0595	H	entC	4.7096	5.81428	0.00357748	6.83007	D	-220	-203	GAAATAATAATCATTATT	12.6	2.4e-05	9.4e-11	2.2e-07	-15.346	6.665
STM0596	Q	entE	6.75977	6.9798	0.000266041	4.1922
STM0597	Q	entB	9.40469	5.44153	0.000143998	10.7514
STM0598	Q	entA	10.6911	5.35047	8.21262e-05	7.50011
STM0599	Q	ybdB	6.13563	8.02983	0.00027418	2.61217
STM0600	T	cstA	6.44364	9.60827	8.87802e-05	2.54755
STM0626	K	dpiA	3.61498	8.10486	0.00668442	3.09559
STM0650	G	STM0650	-7.98662	9.35438	1.78525e-05	-2.66359
STM0694	C	fldA	7.20295	8.92018	5.30545e-05	2.93059
STM0728	L	nei	4.77936	9.94296	0.000758483	2.88388
STM0738	C	sucC	8.98242	5.31795	0.000206398	4.071	D	-88	-71	CTAAAGATAACGATTACC	7.5	4.3e-08	2.8e-11	6.8e-05	-9.603	4.171
STM0739	C	sucD	7.29226	8.89297	4.90051e-05	2.72092
STM0740	C	cydA	6.87297	6.45453	0.000340421	2.57296
STM0741	C	cydB	10.0128	5.54478	9.30523e-05	4.54351
STM0750	S	ybgF	5.43439	7.28824	0.000849493	2.52429
STM0772	G	gpmA	3.1467	5.0406	0.0251933	5.55628	R	-92	-75	GTAATGATAATAATTCTC	12.5	1.3e-05	5.3e-11	2.5e-07	-15.204	6.603
STM0790		hutU	9.20153	6.71204	4.77924e-05	3.18368
STM0792	R	ybhB	4.44646	7.39752	0.00260596	3.04618
STM0838	R	ybiT	4.13386	5.244	0.00817625	4.11319
STM0906	-	STM0906	14.3755	7.62609	8.49039e-07	3.9136
STM0941	M	ybjY	7.54724	5.28982	0.000503239	4.414
STM0953	J	infA	8.39478	6.3507	0.00011476	5.18932
STM0964	C	dmsA	-7.68655	5.04098	0.000572813	-29.2863
STM0965	C	dmsB	-6.48257	7.36765	0.000273396	-5.81994
STM0966	R	dmsC	-3.8699	5.23235	0.0107752	-3.48542
STM0980	F	cmk	5.94247	8.95176	0.000222027	2.72017	D	-232	-215	AAAAAGTAAATCATTGTC	9.8	7.6e-07	5.1e-11	7.2e-06	-11.835	5.14
STM0981	J	rpsA	5.01008	5.02723	0.0040085	4.52435
STM0992	D	mukF	3.7386	6.04202	0.00951612	2.58166
STM1011	-	STM1011	7.00275	6.00148	0.000422126	10.0981
STM1013	-	STM1013	4.74238	9.04394	0.00104133	2.76215	D	-241	-224	AAAATCAAAATCAGTAAC	8.7	2.8e-07	4.9e-11	2.2e-05	-10.71	4.651
STM1019	-	STM1019	8.1199	8.86403	2.15222e-05	5.2111
STM1041	S	STM1041	5.37692	5.18629	0.00268106	3.30037
STM1118	-	yccJ	-5.9194	7.81373	0.000387487	-2.75101
STM1119	R	wraB	-6.12521	8.43374	0.000227158	-3.16565
STM1121	R	ymdF	4.98189	6.577	0.0019162	3.57431
STM1124		putA	5.29434	6.37911	0.00151854	3.25792
STM1130	S	STM1130	-5.16283	5.04298	0.00348888	-7.9269
STM1133	R	STM1133	-5.38275	7.2876	0.000899714	-4.22634	R	-146	-129	ATAATGAGTAGAATTGTT	9.2	4.8e-07	5.3e-11	1.4e-05	-11.207	4.867
STM1138	-	ycdZ	-4.64099	9.87149	0.000952723	-3.39299
STM1163	F	pyrC	11.2479	7.83648	4.12888e-06	2.71194
STM1190	R	yceD	8.91998	5.8097	0.000132462	3.96341
STM1197	I	fabF	12.5859	7.78721	1.88417e-06	2.53419
STM1246	M	pagC	5.35225	5.00706	0.00304555	9.31272
STM1250	-	STM1250	3.3497	5.06098	0.0199635	8.36195
STM1271	P	yeaR	6.79061	6.16922	0.000443382	3.65997
STM1272	-	yoaG	6.86708	8.15854	0.000117362	3.87195
STM1327	M	ydiY	5.003	8.35664	0.000920253	2.63756
STM1336	J	rplT	8.33123	9.45707	1.17401e-05	3.35607
STM1346	P	ydiE	10.4161	6.12313	4.02331e-05	7.42926	D	-91	-74	ATAATAATAATCATTGTG	8.8	3.9e-07	7.1e-11	2e-05	-10.807	4.694
STM1371	O	sufC	3.38456	7.29531	0.0109826	3.35903
STM1373	E	sufS	6.90648	7.7077	0.00014743	2.88778
STM1380	R	orf32	4.41562	7.89651	0.00231161	2.67843
STM1431	P	sodB	-4.45202	7.42584	0.00256359	-3.48232
STM1452	E	ydgR	9.52778	5.84435	8.9106e-05	3.70832
STM1453	L	nth	4.26352	5.79268	0.00574028	2.88079	R	-287	-270	GAAAAGCGTACCATTCCC	9.3	1.3e-07	1.2e-11	1.2e-05	-11.308	4.911
STM1498	C	STM1498	-8.58816	6.8019	6.81651e-05	-6.57223
STM1499	C	STM1499	-4.12901	6.69897	0.00484978	-3.30669
STM1538	C	STM1538	6.24234	7.04742	0.000415879	2.80048
STM1539	C	STM1539	7.94117	5.10026	0.000465267	5.95817
STM1586	S	STM1586	3.79495	5.00033	0.0126924	76.1382	D	-334	-317	CTAACGGAAATAATTTTC	10.3	1e-06	3.9e-11	4.2e-06	-12.379	5.376
STM1641	L	hrpA	-3.7786	9.8021	0.00374056	-2.70987
STM1647	C	ldhA	-6.42297	7.20375	0.000318763	-3.95007	R	-101	-84	AATATGCTTAAAATTATC	7.4	1.1e-07	7e-11	7.4e-05	-9.515	4.132
STM1652	T	ynaF	-8.73033	5.05202	0.000309902	-37.3339	R	-324	-307	GAAATAGATATAATTTAT	7.2	1.3e-07	9.5e-11	8.8e-05	-9.342	4.057
STM1719	J	yciL	10.6731	6.2031	3.20018e-05	2.67821
STM1732	M	ompW	-7.06821	5.885	0.000437579	-3.45679
STM1734	-	yciC	6.53197	9.94454	6.79492e-05	2.69703
STM1737	M	tonB	11.0757	5.04406	9.90452e-05	11.3617	R	-117	-100	CAAATAGCAATCATATTC	9.7	6.2e-07	3.8e-11	8.1e-06	-11.725	5.092
STM1751	R	hns	8.86514	5.10991	0.000271561	3.14022	D	-429	-412	ACAATGCTTATCATCACC	7.7	4.4e-08	2.1e-11	5.7e-05	-9.78	4.247
STM1783	-	pth	2.73651	5.11801	0.0399645	3.25279
STM1795	E	STM1795	6.91545	5.05059	0.000930731	5.75098	R	-361	-344	AAAAAGATAAAAATAACC	7.4	1e-07	6.4e-11	7.4e-05	-9.515	4.132
STM1818	I	fadD	6.12789	7.56718	0.000351059	2.61072
STM1835	Q	rrmA	3.68797	5.59538	0.0115936	3.29377
STM1845	M	prc	4.46775	6.65323	0.00329711	3.14052
STM1847	T	yebR	3.21228	8.67967	0.011128	2.56735
STM1869A		STM0907	6.61575	6.57212	0.000392714	7.39255
STM1874	P	STM1874	5.24798	5.68517	0.00226814	3.54453
STM1890	M	yebA	6.95822	9.17149	6.03265e-05	2.58834
STM1898	L	ruvC	3.75656	5.21514	0.0122196	3.55215
STM1907	P	cutC	6.00036	8.52179	0.0002518	4.57755
STM1932	P	ftnB	-4.89218	5.06799	0.00434384	-6.95937
STM1940	M	STM1940	5.98788	6.52573	0.000714911	3.21032
STM2040	Q	pduC	-3.40388	5.46063	0.0167034	-2.57973
STM2041	-	pduD	-3.71	5.86434	0.0103898	-3.01716
STM2044	-	pduH	-3.38672	5.34744	0.0175991	-3.78087
STM2045	Q	pduJ	-5.6834	5.25942	0.00199121	-2.66379
STM2059	S	yeeX	7.44601	7.6103	9.43223e-05	4.20523
STM2065	C	phsA	-4.26106	5.13142	0.00755701	-3.54102
STM2183	F	cdd	-18.6324	5.20339	5.78673e-06	-12.1998
STM2186	E	STM2186	-7.18205	5.4999	0.000541713	-8.83072	D	-236	-219	AAATTGAGAATAGTTATT	8.4	3.2e-07	7.1e-11	3e-05	-10.423	4.527
STM2187	F	yeiA	-5.41791	6.20754	0.00146623	-6.00527
STM2199	P	cirA	2.97887	5.24363	0.0290789	4.01161	R	-246	-229	CAAACGATAATAATTATC	13.5	3.4e-05	5.1e-11	5.1e-08	-16.793	7.293
STM2213	I	yeiU	5.16525	6.65416	0.00152174	2.52969
STM2224	J	rplY	5.1793	9.21625	0.000537449	3.04488
STM2277	F	nrdA	11.8727	9.54129	4.98391e-07	4.14102
STM2278	F	nrdB	5.32242	5.06596	0.00301293	3.29061
STM2282	C	glpQ	-4.28277	5.0118	0.00780147	-10.1341
STM2283	G	glpT	-8.28084	7.23142	6.08923e-05	-7.30144
STM2284	C	glpA	-17.2331	5.66251	4.14187e-06	-9.03863
STM2285	E	glpB	-5.7975	5.107	0.00200478	-14.1837
STM2286	C	glpC	-5.71814	5.43936	0.00173026	-7.73966
STM2310	H	menF	5.24728	8.79622	0.000570712	2.84383
STM2314	T	STM2314	-4.73042	5.21786	0.00465189	-3.00489
STM2357	E	STM2357	7.10321	7.54828	0.000134875	2.52431
STM2366	I	accD	8.09051	6.85213	9.52192e-05	4.02717
STM2387	T	sixA	5.49404	5.11674	0.00253796	4.74991
STM2432	G	ptsI	7.34119	6.33913	0.000252842	2.86842
STM2433	G	crr	7.73549	5.59939	0.000341654	4.07552
STM2455	Q	eutK	-7.95308	7.0697	8.97523e-05	-3.05891
STM2457	E	eutC	-9.79758	5.79228	8.05486e-05	-4.12385	R	-139	-122	ATAATGCCCATCGTTTCC	7.8	3.8e-08	1.6e-11	5.2e-05	-9.869	4.286
STM2458	E	eutB	-5.94044	5.17215	0.00171818	-3.15258	R	-27	-10	AAACTGATAAACATTGCC	7.6	5.2e-08	2.8e-11	6.2e-05	-9.69	4.208
STM2459	E	eutA	-5.1944	5.80058	0.00224366	-2.87313
STM2462	E	eutJ	-10.6516	9.96508	9.15173e-07	-2.87408
STM2463	C	eutE	-6.30286	5.18724	0.00129216	-5.03075
STM2465	Q	eutM	-6.79306	6.67769	0.00031391	-4.38841
STM2466	C	eutD	-7.72593	5.18259	0.000492948	-9.72337
STM2467	E	eutT	-4.30742	5.07955	0.00739261	-6.41451
STM2468	E	eutQ	-4.60554	5.12214	0.0054724	-9.75161
STM2469	E	eutP	-4.95644	5.09268	0.00405172	-4.96562
STM2470	E	eutS	-5.1171	6.33939	0.0018535	-8.08888
STM2482	P	yffB	4.78738	8.61092	0.00112158	2.55807	R	-86	-69	GAAATTCGAATAAATAAT	7.5	1.3e-07	6.8e-11	6.8e-05	-9.603	4.171
STM2488	M	nlpB	7.73153	5.73178	0.0003065	2.70247
STM2489	E	dapA	5.75107	6.62629	0.000848969	3.05507
STM2556	C	hmpA	7.17901	8.24788	8.10288e-05	4.04023
STM2558	E	cadB	-9.25206	5.65955	0.000125812	-3.04058
STM2562	T	yfhA	6.54609	9.03762	0.000103661	2.62053
STM2587	R	STM2587	5.42839	6.7164	0.00112179	2.52593
STM2588	-	STM2588	5.23353	5.48179	0.00256552	3.86841
STM2631	-	STM2631	5.48972	9.40835	0.000329569	3.55541
STM2635	-	STM2635	7.64322	5.82929	0.000300656	3.58841
STM2773	G	iroB	5.73195	5.88093	0.00131177	4.55651	R	-115	-98	AGAATGATAATAATTACC	11	2.8e-06	5.1e-11	1.8e-06	-13.201	5.733
STM2774	V	iroC	4.41335	5.07346	0.00670199	17.084
STM2775	P	iroD	17.7684	9.07325	2.32786e-08	9.23193
STM2776	R	iroE	5.31436	5.91577	0.00188634	4.14765
STM2777	P	iroN	3.56743	5.02636	0.015945	9.08295	R	-155	-138	CTAATGATAATAATTATC	13.9	6.5e-05	7e-11	2.6e-08	-17.478	7.591
STM2781	S	virK	10.3316	7.91543	7.19027e-06	3.71476
STM2782	-	mig-14	5.83102	9.5147	0.000201291	2.73547
STM2829	L	recA	3.09719	7.33733	0.0163916	2.84597
STM2861	P	sitA	7.58875	5.00542	0.000627742	53.833	D	-149	-132	CAAATAAGAATTATTTTC	10	1.5e-06	7e-11	5.8e-06	-12.052	5.234
STM2862	P	sitB	6.30523	5.09101	0.00138227	8.0925
STM2863	P	sitC	9.06509	5.04566	0.000260491	15.0532
STM2964	J	yqcB	5.39411	5.85396	0.00180964	3.20162
STM2965	S	yqcC	4.41372	6.62104	0.00355207	2.82202
STM2967	-	syd	5.65816	8.11116	0.000453674	2.79139
STM3049	R	yqfA	5.9284	7.32774	0.000490245	3.12176
STM3092	S	sprT	6.49895	5.58779	0.000838659	2.79331
STM3102	S	yggU	7.37709	9.34724	3.4324e-05	3.51768	R	-408	-391	ATAACGCTAAGAATAAAC	7.2	4.6e-08	3.7e-11	8.8e-05	-9.342	4.057
STM3107	-	yggN	5.00108	7.61503	0.00121816	2.64822
STM3159	U	exbB	6.60654	5.03607	0.00116224	17.5978
STM3200	M	rfaE	5.05772	6.00411	0.00231126	2.67848
STM3208	O	gcp	7.85681	7.69992	6.13452e-05	2.72818
STM3214	P	yqjH	3.64271	6.63008	0.00907332	3.80236	R	-113	-96	TAAATGATAATGATTGTT	7.8	1.5e-07	7.2e-11	5.2e-05	-9.869	4.286
STM3240	E	tdcG	-4.62227	5.10209	0.00544166	-10.2921
STM3241	C	tdcE	-4.32545	5.00407	0.0075178	-17.6367
STM3242	C	tdcD	-10.1865	6.04099	4.99236e-05	-5.97676
STM3243	E	tdcC	-7.49022	5.03541	0.000649893	-17.4389
STM3244	E	tdcB	-3.2528	5.00101	0.0226188	-46.0133
STM3245	K	tdcA	-9.44803	5.07504	0.000206901	-9.75261
STM3274	O	yhbU	-7.46086	8.80719	4.32407e-05	-3.89027
STM3275	-	yhbV	-4.31313	6.92988	0.00359296	-3.2568
STM3282	J	pnp	7.71827	6.12541	0.000224267	2.68715
STM3283	J	rpsO	4.86964	5.38069	0.00376941	8.51443
STM3298	-	yhbY	5.05391	5.98359	0.00234329	2.73487
STM3303	J	rpmA	4.49773	7.29029	0.00253488	3.54052
STM3304	J	rplU	5.59744	5.88362	0.00147777	4.27401
STM3336	K	nanK	-7.05479	9.91519	3.63506e-05	-2.7923
STM3339	E	nanA	-12.2504	5.94966	1.91624e-05	-5.40435
STM3341	R	sspB	5.44678	5.66456	0.00191521	3.22435
STM3345	J	rplM	4.68328	7.36286	0.00196792	2.68302
STM3384	J	yhdG	5.16808	5.31534	0.00297964	4.70938
STM3407	J	fmt	6.45787	6.14297	0.000594613	3.21753
STM3414	J	rplQ	7.48081	5.08191	0.000627857	9.24624
STM3415	K	rpoA	4.58206	5.02707	0.0058578	4.54472
STM3417	J	rpsK	4.64132	5.21132	0.005069	4.64074
STM3418	J	rpsM	8.51181	7.61666	3.74077e-05	3.45545
STM3420	U	secY	10.9437	7.02598	1.14586e-05	3.99182	D	-208	-191	AAAGCGGCAAACATTATC	7.4	3.2e-08	2.1e-11	7.4e-05	-9.515	4.132
STM3421	J	rplO	5.63993	7.97635	0.000492292	3.02436
STM3423	J	rpsE	5.26644	5.76125	0.00214111	3.43335
STM3424	J	rplR	5.12184	7.66718	0.00103256	3.50507
STM3425	J	rplF	5.68996	5.66067	0.00154981	3.6298
STM3426	J	rpsH	6.2064	5.14647	0.00142891	3.90444
STM3428	J	rplE	4.24747	5.21057	0.00740167	3.1597
STM3429	J	rplX	4.12113	5.47865	0.00754396	3.87323
STM3432	J	rpmC	7.72071	9.79037	1.81538e-05	3.38851
STM3433	J	rplP	4.82736	5.27559	0.0041334	6.72833
STM3434	J	rpsC	4.65972	7.77881	0.00175	3.22583
STM3435	J	rplV	6.6651	5.9424	0.000574308	5.63686
STM3436	J	rpsS	5.91647	8.3034	0.000307507	2.68962
STM3437	J	rplB	4.80415	5.2638	0.00424768	4.18554
STM3439	J	rplD	5.70154	5.23046	0.00199824	3.03224
STM3440	J	rplC	4.8811	6.53757	0.00217339	2.60297
STM3441	J	rpsJ	6.52529	6.21471	0.000535832	4.30175
STM3442	N	hopD	3.54901	8.50465	0.00681394	2.88182
STM3443	P	bfr	7.11612	6.84009	0.000212812	3.23168	D	-372	-355	GTAATCATAACCATTCTC	10.3	7.8e-07	2.9e-11	4.2e-06	-12.379	5.376
STM3444	P	bfd	10.8364	9.83881	8.70254e-07	5.91398	D	-105	-88	GTAATCATAACCATTCTC	10.3	7.8e-07	2.9e-11	4.2e-06	-12.379	5.376
STM3451	P	yheN	4.78756	5.96129	0.00309282	3.90697
STM3506	P	feoB	7.80587	5.14497	0.000485097	11.8429	D	-429	-412	GAAACCATTCTCATTATC	8.2	1e-07	2.9e-11	3.6e-05	-10.236	4.445
STM3507	-	yhgG	4.95868	6.90023	0.00170993	4.20864
STM3519	S	rtcB	7.64731	5.1997	0.000510186	4.04348
STM3526	C	glpD	-4.65355	5.09193	0.0053144	-6.86523
STM3543	K	gntR	4.4464	7.00165	0.00298284	2.50307
STM3547	-	STM3547	6.26174	5.56807	0.00102355	5.4964
STM3548	-	STM3548	8.36031	5.28391	0.000305417	6.1758
STM3570	D	ftsE	3.96319	5.68167	0.00828675	2.8179
STM3600	G	STM3600	-7.50199	5.1145	0.000602283	-6.84926	R	-58	-41	CTGATGCTCATCATTATT	7	2.5e-08	3e-11	0.0001	-9.171	3.983
STM3601	M	STM3601	-7.1858	5.04082	0.000785116	-9.8396
STM3619	M	yhjO	4.39639	5.11664	0.00667697	4.14066
STM3655	J	glyS	8.50037	5.62967	0.000203137	4.17404
STM3656	J	glyQ	5.49382	5.85738	0.00164793	2.82319
STM3660	G	xylB	2.81774	5.18804	0.0357066	3.73321
STM3662	K	xylR	3.85744	5.75561	0.00908727	2.93914
STM3686	G	mtlD	7.32279	7.91763	8.64954e-05	3.29401
STM3690	-	STM3690	-2.50348	6.00123	0.0463017	-4.18435	D	-262	-245	ATAAACATTATAATTATA	8.7	6.8e-07	1.3e-10	2.2e-05	-10.71	4.651
STM3693	K	lldR	4.80583	5.34667	0.00406849	3.31743
STM3694	C	lldD	5.60826	5.01741	0.0024644	13.1527
STM3708	E	tdh	5.64518	5.18495	0.00215208	2.60713
STM3725	H	kdtB	4.64492	5.47362	0.00445935	2.66347
STM3728	J	rpmB	5.94816	5.14881	0.00173489	7.55644
STM3730	H	dfp	3.34326	5.98909	0.0155912	2.52251
STM3731	F	dut	4.09764	5.43666	0.00785892	3.26671
STM3741	K	rpoZ	4.04368	6.48623	0.00575758	3.87917	R	-246	-229	AATAAGATAATCATATTC	8.6	3.4e-07	6.9e-11	2.5e-05	-10.613	4.609
STM3743	J	spoU	6.3015	9.99203	8.92236e-05	2.96881
STM3746	E	gltS	6.25265	5.78198	0.000894016	3.122
STM3857	P	pstS	10.5237	9.99997	9.93706e-07	3.10843
STM3862	M	glmU	5.2692	5.1057	0.00307668	5.10089
STM3867	C	atpA	3.04019	5.34679	0.0263779	2.51054
STM3871	C	atpB	16.8658	6.2528	1.89355e-06	3.22902
STM3968	F	udp	-4.25299	5.13662	0.00759962	-5.39984	R	-208	-191	CAATAAATAATCAATATC	7.1	7.7e-08	6.8e-11	9.5e-05	-9.257	4.02
STM4034	O	fdhE	4.57352	5.65918	0.00439845	2.5654
STM4055	P	sodA	8.39033	5.05095	0.000374967	9.07295	R	-150	-133	AAAATGATTATCAATGCC	11.6	4.2e-06	3.8e-11	8.7e-07	-13.956	6.061
STM4062	G	pfkA	5.58489	5.71201	0.00164862	3.27469
STM4064	I	cdh	3.14409	7.9455	0.0138395	2.7891
STM4086	C	glpK	-4.15062	5.02872	0.0087962	-8.86671
STM4087	G	glpF	-6.36509	5.18914	0.00123247	-7.86719
STM4148	K	nusG	4.33679	7.02413	0.0033819	4.61207
STM4149	J	rplK	5.13078	6.19064	0.0019629	3.49489
STM4150	J	rplA	5.95733	8.46018	0.000272544	3.02087
STM4268	R	yjcD	3.80594	5.98737	0.00894122	2.80666	R	-222	-205	AAAAAGCAAACGATTATC	8.6	1.7e-07	3.7e-11	2.5e-05	-10.613	4.609
STM4305	-	STM4305	-15.8121	6.8494	1.20821e-06	-8.71288
STM4306	C	STM4306	-7.53289	5.39261	0.000465599	-5.23648
STM4323	O	dsbD	6.69353	7.89715	0.000163037	2.7843
STM4325	R	dcuA	-12.7949	6.27332	9.94439e-06	-5.76443	D	-101	-84	CAAATAACAACAATTTAA	7.6	1.4e-07	6.6e-11	6.2e-05	-9.69	4.208
STM4326	E	aspA	-3.02463	5.16352	0.028087	-3.55622	D	-90	-73	AAAGTAAAAATCATTGGC	7.7	8.1e-08	3.8e-11	5.7e-05	-9.78	4.247
STM4340	C	frdD	-5.43076	7.13378	0.000916204	-3.66183
STM4342	C	frdB	-7.65833	8.18429	5.28053e-05	-4.35826
STM4343	C	frdA	-5.1241	5.08689	0.00351639	-7.21682
STM4362	R	hflX	4.6602	6.21171	0.0031673	2.86097
STM4363	O	hflK	3.33995	6.60491	0.0135315	2.72065
STM4364	O	hflC	4.12809	5.41284	0.00768556	3.87636
STM4366	F	purA	10.8197	7.53794	7.37844e-06	3.45729
STM4369	J	yjfH	4.1287	5.48169	0.00747562	2.75876
STM4391	J	rpsF	4.00138	5.76181	0.00772245	2.72749
STM4392	L	priB	2.84505	5.2694	0.03395	4.31342
STM4394	J	rplI	7.02914	8.28539	9.22508e-05	2.91246
STM4397	O	fklB	5.20689	5.43042	0.00270234	4.19261
STM4399	D	ytfE	5.39391	5.24604	0.00255147	10.025	D	-348	-331	AAATTGCCAACCGTTATT	7.1	3.3e-08	2.9e-11	9.5e-05	-9.257	4.02
STM4408	O	msrA	9.56245	8.99033	5.22644e-06	2.96471
STM4452	F	nrdD	-3.91033	9.85338	0.00299472	-2.54378
STM4475	J	valS	5.30349	5.25105	0.00274716	2.68054
STM4480	R	yjgQ	4.63805	7.35938	0.0020822	3.0567
STM4512	-	iadA	-6.34146	5.37139	0.00110176	-5.40048
STM4513	S	yjiG	-4.05721	9.82357	0.00238217	-2.59352
STM4540	-	STM4540	3.44076	6.05865	0.0135777	2.97242
STM4548	T	bglJ	3.15567	8.61216	0.0122849	3.06477
STM4550	R	fhuF	6.40194	5.50991	0.00095461	8.51613	R	-92	-75	TAAATGATAATGATTGCT	7	5.3e-08	5.3e-11	0.0001	-9.171	3.983
STM4556	J	rsmC	5.00254	5.11767	0.00383931	5.99765
STM4566	-	yjjI	-9.25355	5.60336	0.000132966	-8.8561
STM4581	R	yjjK	2.86603	5.2261	0.0334128	3.92607
STM4585	G	gpmB	6.08779	7.00613	0.000495344	2.55642
aLocation of the open reading frame (ORF) in the S. Typhimurium LT2 genome.
bFunctional category assigned to the gene by the National Center for Biotechnology Information, Cluster of Orthologous Genes (COGs). The designations of functional categories are as follows:
C, energy production and conversion, D, cell cycle control and mitosis, E, amino acid metabolism and transport, F, nucleotide metabolism and transport, G, carbohydrate metabolism and transport,
H, coenzyme metabolism and transport, I, lipid metabolism and transport, J, translation, K, transcription, L, replication, recombination, and repair, M, cell wall/membrane/envelope biogenesis,
N, Cell motility, O, post-translational modification, protein turnover, chaperone functions, P, inorganic ion transport and metabolism, Q, secondary metabolites biosynthesis, transport, and catabolism,
R, general functional prediction only (typically, prediction of biochemical activity), S, function unknown, T, signal transduction mechanisms, U, intracellular trafficking and secretion,
V, defense mechanisms, -, not in COGs.
cRespective gene name or symbol.
dThe numerical value of t for the t test (statistical method).
eThe degrees of freedom employed for the analysis of each gene.
fThe probability associated with the t test for each gene.
gRatio between the expression level of the fnr mutant relative to the wild-type.
hThe strand on which the motif has been localized. R, reverse; D, direct; NA, not available in the Regulatory Sequence Analysis Tools (RSAT) database (the locus identity was not recognized),
and a blank cell indicates that no motif was present.
iThe starting position of the putative motif. The positions are relative to the region searched and span from -400 to +50 relative to the starting ATG.
jThe ending position of the putative motif. The positions are relative to the region searched and span from -400 to +50 relative to the starting ATG.
kThe sequence of the HIGHEST RANKING putative motif. A blank cell indicates that no motif was present.
All of the sequences are reported from the 5' to the 3' end of the ORF (Open Reading Frame) analyzed.
lScore of the sequence segment scanned, calculated according to [45].
mProbability to generate the sequence from the information matrix.
nProbability to generate the sequence from the local genomic sequence
oprobability of observing a particular score or higher at a particular sequence position.
pNatural logarithm of the P value.
qLogarithm in base 10 of the P value.
